# Supplementary material for: Effect of Water Networks On Ligand Binding: Computational Predictions vs Experiments
Source: J Chem Inf Model. 2024 Nov 22;64(23):8980–98. doi: 10.1021/acs.jcim.4c01291 (PMC11632780; doi:10.1021/acs.jcim.4c01291)
Supplement: Supplementary file 1 — ci4c01291_si_001.xlsx [file ci4c01291_si_001.xlsx]

## Sheet: Munka1
		Kd (H2O)	Kd (D2O)	∆Gbind (H2O)	∆Gbind (D2O)	∆Hbind (H2O)	∆Hbind (D2O)	-T∆Sbind (H2O)	-T∆Sbind (D2O)	∆∆Hbind		∆∆Hbind = ∆Hbind(D2O) - ∆Hbind(H2O)
Trypsin ligands	SMILES	[µM]	[µM]	[kcal/mol]	[kcal/mol]	[kcal/mol]	[kcal/mol]	[kcal/mol]	[kcal/mol]	[kcal/mol]
BA (benzamidine)	NC(=N)C1=CC=CC=C1	20.60±1.02	17.35±1.42	-6.39±0.03	-6.49±0.05	-4.42±0.10	-4.00±0.12	-1.97±0.10	-2.49±0.13	0.42±0.16
4-NH2-BA	NC(=N)C1=CC=C(N)C=C1	8.41±0.68	6.68±0.84	-6.92±0.05	-7.06±0.07	-6.03±0.14	-5.57±0.16	-0.89±0.15	-1.49±0.17	0.46±0.21
4-CONH2-BA	NC(=N)C1=CC=C(C=C1)C(N)=O	76.07±14.37	59.06±12.33	-5.62±0.11	-5.77±0.12	-3.33±0.67	-3.33±0.92	-2.29±0.68	-2.44±0.92	0.00±1.14
4-CH3-BA	CC1=CC=C(C=C1)C(N)=N	12.30±0.58	12.38±1.13	-6.70±0.03	-6.69±0.05	-5.09±0.09	-3.67±0.10	-1.61±0.10	-3.02±0.11	1.42±0.14
4-OCH3-BA	COC1=CC=C(C=C1)C(N)=N	36.36±1.62	38.32±4.98	-6.06±0.03	-6.02±0.08	-4.46±0.18	-4.55±0.41	-1.60±0.18	-1.47±0.41	-0.09±0.44
		Kd (H2O)	Kd (D2O)	∆Gbind (H2O)	∆Gbind (D2O)	∆Hbind (H2O)	∆Hbind (D2O)	-T∆Sbind (H2O)	-T∆Sbind (D2O)	∆∆Hbind
Carbonic anhydrase isozyme II ligands	SMILES	[nM]	[nM]	[kcal/mol]	[kcal/mol]	[kcal/mol]	[kcal/mol]	[kcal/mol]	[kcal/mol]	[kcal/mol]
4-NH2-SA	NC1=CC=C(C=C1)S(N)(=O)=O	3030±246	2010±67.9	-7.53±0.05	-7.77±0.02	-8.46±0.21	-8.21±0.04	0.93±0.22	0.44±0.05	0.25±0.22
2-F-SA	NS(=O)(=O)C1=C(F)C=CC=C1	290±60.4	125±11.4	-8.92±0.12	-9.42±0.05	-8.48±0.18	-9.51±0.06	-0.44±0.22	0.10±0.08	-1.03±0.20
4-CH3-SA	CC1=CC=C(C=C1)S(N)(=O)=O	290±50.5	193±13.2	-8.92±0.10	-9.16±0.04	-9.71±0.16	-8.59±0.05	0.79±0.19	-0.57±0.06	1.12±0.17
TP-2-SA (thiophene-2-sulfonamide)	NS(=O)(=O)C1=CC=CS1	358±60.3	250±24.0	-8.79±0.10	-9.01±0.06	-8.72±0.16	-8.57±0.08	-0.07±0.19	-0.44±0.10	0.15±0.18
TA-2-SA (thiazole-2-sulfonamide)	NS(=O)(=O)C1=NC=CS1	53.6±6.23	36.0±5.82	-9.92±0.07	-10.15±0.10	-10.76±0.07	-9.02±0.08	0.85±0.01	-1.13±0.13	1.78±0.11
BTA-2-SA (1,3-benzothiazole-2-sulfonamide)	NS(=O)(=O)C1=NC2=C(S1)C=CC=C2	1.58±1.04	3.02±0.78	-12.00±0.39	-11.62±0.15	-18.32±0.07	-12.52±0.05	6.32±0.40	0.90±0.16	5.80±0.08
BF-2-SA (1-benzofuran-2-sulfonamide)	NS(=O)(=O)C1=CC2=C(O1)C=CC=C2	7.91±4.81	10.1±2.00	-11.05±0.36	-10.91±0.12	-13.02±0.10	-15.83±0.07	1.97±0.37	4.92±0.14	-2.80±0.12
BDA-2-SA (1H-1,3-benzodiazole-2-sulfonamide)	NS(=O)(=O)C1=NC2=C(N1)C=CC=C2	306±20.9	223±29.0	-8.89±0.04	-9.07±0.08	-11.11±0.09	-7.75±0.09	2.22±0.10	-1.33±0.12	3.35±0.13
THBT-2-SA (4,5,6,7-tetrahydro-1-benzothiophene-2-sulfonamide)	NS(=O)(=O)C1=CC2=C(CCCC2)S1	16.9±3.86	12.3±4.18	-10.60±0.14	-10.79±0.20	-9.56±0.05	-10.23±0.07	-1.04±0.15	-0.56±0.21	-0.64±0.09
